# Supplementary material for: A Consistency Model for Identifying the Effects of n-3 and n-6 Fatty Acids on Lipoproteins in Dialysis Patients
Source: Nutrients. 2022 Mar 16;14(6):1250. doi: 10.3390/nu14061250 (PMC8954007; doi:10.3390/nu14061250)
Supplement: Supplementary file 1 [file nutrients-14-01250-s001.zip]

Archive with 1 entries (1 files):
- nutrients-1606633-supplementary.pdf
